# Supplementary material for: Vaccination Coverage Among Preschool Children in Germany: Trends, Regional Disparities, and Determinants from School Enrolment Examinations in Two Metropolitan Regions
Source: Vaccines (Basel). 2026 Jul 14;14(7):618. doi: 10.3390/vaccines14070618 (PMC13417971; doi:10.3390/vaccines14070618)
Supplement: Supplementary file 1 [file vaccines-14-00618-s001.zip]

Archive with 1 entries (1 files):
- vaccines-4336070-supplementary.pdf
